# Supplementary material for: Modification with Conventional Surfactants to Improve a Lipid-Based Ionic-Liquid-Associated Transcutaneous Anticancer Vaccine
Source: Molecules. 2023 Mar 27;28(7):2969. doi: 10.3390/molecules28072969 (PMC10095727; doi:10.3390/molecules28072969)
Supplement: Supplementary file 1 [file molecules-28-02969-s001.zip]

Archive with 1 entries (1 files):
- molecules-2272123-supplementary.pdf
